# Supplementary material for: Potential utility of risk stratification for multicancer screening with liquid biopsy tests
Source: NPJ Precis Oncol. 2023 Apr 22;7:39. doi: 10.1038/s41698-023-00377-w (PMC10122653; doi:10.1038/s41698-023-00377-w)
Supplement: Supplementary file 1 — Supplementary Data [file 41698_2023_377_MOESM1_ESM.xlsx]

## Sheet: Supplementary Table S2
Supplementary Data. Source literature and summary statistics for the SNPs used to build each cancer PRS
Source Literatures
Bladder	Figueroa, Jonine D et al. “Identification of a novel susceptibility locus at 13q34 and refinement of the 20p12.2 region as a multi-signal locus associated with bladder cancer risk in individuals of European ancestry.” Human molecular genetics vol. 25,6 (2016): 1203-14. doi:10.1093/hmg/ddv492
	Figueroa, Jonine D et al. “Genome-wide interaction study of smoking and bladder cancer risk.” Carcinogenesis vol. 35,8 (2014): 1737-44. doi:10.1093/carcin/bgu064
Breast	Mavaddat, Nasim et al. “Polygenic Risk Scores for Prediction of Breast Cancer and Breast Cancer Subtypes.” American journal of human genetics vol. 104,1 (2019): 21-34. doi:10.1016/j.ajhg.2018.11.002
Colorectum	Huyghe, Jeroen R et al. “Discovery of common and rare genetic risk variants for colorectal cancer.” Nature genetics vol. 51,1 (2019): 76-87. doi:10.1038/s41588-018-0286-6
Endometrium	O'Mara, Tracy A et al. “Identification of nine new susceptibility loci for endometrial cancer.” Nature communications vol. 9,1 3166. 9 Aug. 2018, doi:10.1038/s41467-018-05427-7
Kidney	Scelo, Ghislaine et al. “Genome-wide association study identifies multiple risk loci for renal cell carcinoma.” Nature communications vol. 8 15724. 9 Jun. 2017, doi:10.1038/ncomms15724
Lung	McKay, James D et al. “Large-scale association analysis identifies new lung cancer susceptibility loci and heterogeneity in genetic susceptibility across histological subtypes.” Nature genetics vol. 49,7 (2017): 1126-1132. doi:10.1038/ng.3892
Melanoma	Landi, Maria Teresa et al. “Genome-wide association meta-analyses combining multiple risk phenotypes provide insights into the genetic architecture of cutaneous melanoma susceptibility.” Nature genetics vol. 52,5 (2020): 494-504. doi:10.1038/s41588-020-0611-8
Non-Hodgkin's Lymphoma (NHL)	Berndt, Sonja I et al. “Genome-wide association study identifies multiple risk loci for chronic lymphocytic leukemia.” Nature genetics vol. 45,8 (2013): 868-76. doi:10.1038/ng.2652
	Cerhan, James R et al. “Genome-wide association study identifies multiple susceptibility loci for diffuse large B cell lymphoma.” Nature genetics vol. 46,11 (2014): 1233-8. doi:10.1038/ng.3105
	Skibola, Christine F et al. “Genome-wide association study identifies five susceptibility loci for follicular lymphoma outside the HLA region.” American journal of human genetics vol. 95,4 (2014): 462-71. doi:10.1016/j.ajhg.2014.09.004
	Vijai, Joseph et al. “A genome-wide association study of marginal zone lymphoma shows association to the HLA region.” Nature communications vol. 6 5751. 8 Jan. 2015, doi:10.1038/ncomms6751
Ovary	Kuchenbaecker, Karoline B et al. “Identification of six new susceptibility loci for invasive epithelial ovarian cancer.” Nature genetics vol. 47,2 (2015): 164-71. doi:10.1038/ng.3185
	Phelan, Catherine M et al. “Identification of 12 new susceptibility loci for different histotypes of epithelial ovarian cancer.” Nature genetics vol. 49,5 (2017): 680-691. doi:10.1038/ng.3826
Pancreas	Klein, Alison P et al. “Genome-wide meta-analysis identifies five new susceptibility loci for pancreatic cancer.” Nature communications vol. 9,1 556. 8 Feb. 2018, doi:10.1038/s41467-018-02942-5
Prostate	Schumacher FR, Al Olama AA, Berndt SI, et al. Association analyses of more than 140,000 men identify 63 new prostate cancer susceptibility loci. Nat Genet. 2018;50(7):928-936.
	Hoffmann TJ, Van Den Eeden SK, Sakoda LC, et al. A large multiethnic genome-wide association study of prostate cancer identifies novel risk variants and substantial ethnic differences. Cancer Discov. 2015;5(8):878-891.
#	Cancer Type	RSID	Chr	BP	Effect Allele	Reference Allele	OR
1	bladder	rs10936599	3	169492101	T	C	0.85
2	bladder	rs710521	3	189645933	A	G	1.14
3	bladder	rs798766	4	1734239	T	C	1.22
4	bladder	rs401681	5	1322087	C	T	1.12
5	bladder	rs1495741	8	18272881	A	G	1.14
6	bladder	rs2294008	8	143761931	T	C	1.13
7	bladder	rs9642880	8	128718068	T	G	1.24
8	bladder	rs907611	11	1874072	A	G	1.15
9	bladder	rs4907479	13	113659108	A	G	1.13
10	bladder	rs8102137	19	30296853	C	T	1.13
11	bladder	rs6104690	20	10988099	G	A	0.88
12	bladder	rs1014971	22	39332623	T	C	1.13
#	Cancer Type	RSID	Chr	BP	Effect Allele	Reference Allele	BETA
1	breast	1_7917076_G_A	1	7917076	A	G	-0.0409
2	breast	1_10566215_A_G	1	10566215	G	A	-0.0586
3	breast	1_18807339_T_C	1	18807339	C	T	-0.0564
4	breast	1_41380440_C_T	1	41380440	T	C	0.0426
5	breast	1_41389220_T_C	1	41389220	C	T	0.155
6	breast	1_46670206_TC_T	1	46670206	T	TC	0.0447
7	breast	1_51467096_CT_C	1	51467096	C	CT	0.0374
8	breast	1_88156923_G_A	1	88156923	A	G	0.0494
9	breast	1_88428199_C_A	1	88428199	A	C	-0.0387
10	breast	1_100880328_A_T	1	100880328	T	A	0.0373
11	breast	1_110198129_CAAA_C	1	110198129	C	CAAA	0.0458
12	breast	1_114445880_G_A	1	114445880	A	G	0.0621
13	breast	1_118141492_A_C	1	118141492	C	A	0.0452
14	breast	1_120257110_T_C	1	120257110	C	T	0.0385
15	breast	1_121280613_A_G	1	121280613	G	A	0.0881
16	breast	1_121287994_A_G	1	121287994	G	A	-0.0673
17	breast	1_145604302_C_CT	1	145604302	CT	C	-0.0399
18	breast	1_149906413_T_C	1	149906413	C	T	0.0548
19	breast	1_155556971_G_A	1	155556971	A	G	0.0499
20	breast	1_168171052_CA_C	1	168171052	C	CA	-0.068
21	breast	1_172328767_T_TA	1	172328767	TA	T	-0.0435
22	breast	1_201437832_C_T	1	201437832	T	C	0.0917
23	breast	1_202184600_C_T	1	202184600	T	C	-0.0065
24	breast	1_203770448_T_A	1	203770448	A	T	0.0498
25	breast	1_204502514_T_TTCTGAAACAGGG	1	204502514	TTCTGAAACAGGG	T	-0.0321
26	breast	1_208076291_G_A	1	208076291	A	G	-0.0366
27	breast	1_217053815_T_G	1	217053815	G	T	0.0417
28	breast	1_217220574_G_A	1	217220574	A	G	-0.044
29	breast	1_220671050_C_T	1	220671050	T	C	0.0418
30	breast	1_242034263_A_G	1	242034263	G	A	0.1428
31	breast	2_10138983_T_C	2	10138983	C	T	0.0603
32	breast	2_19315675_T_A	2	19315675	A	T	-0.0331
33	breast	2_25129473_A_G	2	25129473	G	A	-0.0427
34	breast	2_29179452_G_C	2	29179452	C	G	-0.0066
35	breast	2_29615233_T_C	2	29615233	C	T	-0.0427
36	breast	2_39699510_C_CT	2	39699510	CT	C	-0.0402
37	breast	2_70172587_G_A	2	70172587	A	G	-0.0412
38	breast	2_88358825_G_C	2	88358825	C	G	0.0473
39	breast	2_121058254_A_G	2	121058254	G	A	-0.0334
40	breast	2_121089731_T_C	2	121089731	C	T	-0.0427
41	breast	2_121159205_G_A	2	121159205	A	G	-0.044
42	breast	2_121246568_T_C	2	121246568	C	T	0.0992
43	breast	2_172974566_C_G	2	172974566	G	C	-0.0473
44	breast	2_174212910_A_G	2	174212910	G	A	0.0593
45	breast	2_192381934_C_T	2	192381934	T	C	0.0316
46	breast	2_202204741_T_C	2	202204741	C	T	-0.0492
47	breast	2_217920769_G_T	2	217920769	T	G	-0.1318
48	breast	2_217955896_GA_G	2	217955896	G	GA	-0.2016
49	breast	2_218292158_C_G	2	218292158	G	C	-0.0757
50	breast	2_218714845_G_A	2	218714845	A	G	-0.0431
51	breast	2_241388857_C_A	2	241388857	A	C	-0.1232
52	breast	3_4742251_A_G	3	4742251	G	A	0.0616
53	breast	3_27353716_C_A	3	27353716	A	C	0.0748
54	breast	3_27388664_C_G	3	27388664	G	C	0.0502
55	breast	3_29294845_C_T	3	29294845	T	C	-0.1281
56	breast	3_30684907_C_T	3	30684907	T	C	0.0592
57	breast	3_46888198_T_C	3	46888198	C	T	-0.0806
58	breast	3_49709912_C_CT	3	49709912	CT	C	-0.0367
59	breast	3_55970777_A_AT	3	55970777	AT	A	-0.1195
60	breast	3_59373745_C_T	3	59373745	T	C	-0.0394
61	breast	3_71620370_T_G	3	71620370	G	T	-0.0374
62	breast	3_87037543_A_G	3	87037543	G	A	-0.0723
63	breast	3_99403877_G_A	3	99403877	A	G	-0.0376
64	breast	3_141112859_CTT_C	3	141112859	C	CTT	0.0551
65	breast	3_172285237_G_A	3	172285237	A	G	0.0422
66	breast	3_189774456_C_T	3	189774456	T	C	-0.0478
67	breast	4_38784633_G_T	4	38784633	T	G	0.0489
68	breast	4_89240476_G_A	4	89240476	A	G	0.0352
69	breast	4_92594859_TTCTTTC_T	4	92594859	T	TTCTTTC	-0.0407
70	breast	4_106069013_G_T	4	106069013	T	G	0.0471
71	breast	4_143467195_C_T	4	143467195	T	C	-0.0569
72	breast	4_151218296_CATATTT_C	4	151218296	C	CATATTT	0.0388
73	breast	4_175842495_G_A	4	175842495	A	G	-0.0898
74	breast	4_175847436_C_A	4	175847436	A	C	0.0348
75	breast	5_345109_T_C	5	345109	C	T	0.084
76	breast	5_1279790_C_T	5	1279790	T	C	0.0617
77	breast	5_1296255_A_AG	5	1296255	AG	A	-0.0549
78	breast	5_1353077_T_C	5	1353077	C	T	0.1552
79	breast	5_2777029_G_A	5	2777029	A	G	0.0391
80	breast	5_16231194_G_C	5	16231194	C	G	-0.0426
81	breast	5_32579616_TCA_T	5	32579616	T	TCA	0.0363
82	breast	5_44508264_G_GT	5	44508264	GT	G	-0.1177
83	breast	5_44619502_A_G	5	44619502	G	A	-0.1101
84	breast	5_44649944_C_T	5	44649944	T	C	0.0492
85	breast	5_44706498_A_G	5	44706498	G	A	0.0497
86	breast	5_44853593_G_C	5	44853593	C	G	-0.0336
87	breast	5_55662540_C_CT	5	55662540	CT	C	-0.0458
88	breast	5_55965167_C_T	5	55965167	T	C	0.0394
89	breast	5_56023083_T_G	5	56023083	G	T	0.1366
90	breast	5_56042972_C_T	5	56042972	T	C	0.0865
91	breast	5_56045081_T_C	5	56045081	C	T	-0.0564
92	breast	5_58241712_C_T	5	58241712	T	C	-0.0434
93	breast	5_71965007_G_A	5	71965007	A	G	-0.041
94	breast	5_73234583_T_C	5	73234583	C	T	-0.0363
95	breast	5_77155397_GT_G	5	77155397	G	GT	-0.0408
96	breast	5_79180995_G_GA	5	79180995	GA	G	0.0328
97	breast	5_81512947_TA_T	5	81512947	T	TA	-0.0598
98	breast	5_90789470_G_A	5	90789470	A	G	-0.0564
99	breast	5_104300273_G_T	5	104300273	T	G	-0.0487
100	breast	5_122478676_C_A	5	122478676	A	C	-0.0386
101	breast	5_122705244_C_T	5	122705244	T	C	0.0944
102	breast	5_131640536_A_G	5	131640536	G	A	0.0392
103	breast	5_132407058_C_T	5	132407058	T	C	-0.0388
104	breast	5_158244083_C_T	5	158244083	T	C	-0.0677
105	breast	5_169591460_T_C	5	169591460	C	T	0.0412
106	breast	5_173358154_G_A	5	173358154	A	G	0.0365
107	breast	5_176134882_T_C	5	176134882	C	T	0.0363
108	breast	6_13713366_G_C	6	13713366	C	G	-0.0553
109	breast	6_16399557_C_T	6	16399557	T	C	-0.0373
110	breast	6_18783140_G_A	6	18783140	A	G	0.0326
111	breast	6_20537845_CA_C	6	20537845	C	CA	-0.0391
112	breast	6_21923810_T_C	6	21923810	C	T	-0.0321
113	breast	6_27425644_G_C	6	27425644	C	G	-0.0737
114	breast	6_43227141_G_A	6	43227141	A	G	-0.064
115	breast	6_82263549_AAT_A	6	82263549	A	AAT	0.0477
116	breast	6_85912194_CAA_C	6	85912194	C	CAA	0.0762
117	breast	6_87803819_T_C	6	87803819	C	T	0.0383
118	breast	6_130341728_C_CT	6	130341728	CT	C	0.0472
119	breast	6_149595505_T_C	6	149595505	C	T	-0.0476
120	breast	6_151949806_A_C	6	151949806	C	A	0.0703
121	breast	6_151955914_A_G	6	151955914	G	A	0.1449
122	breast	6_152022664_CAAAAAAA_C	6	152022664	C	CAAAAAAA	0.0137
123	breast	6_152023191_G_A	6	152023191	A	G	0.0626
124	breast	6_152055978_A_T	6	152055978	T	A	0.074
125	breast	6_152432902_C_T	6	152432902	T	C	0.0649
126	breast	6_169006947_C_G	6	169006947	G	C	-0.0308
127	breast	6_170332621_T_C	6	170332621	C	T	0.0373
128	breast	7_21940960_A_G	7	21940960	G	A	-0.0467
129	breast	7_25569548_C_T	7	25569548	T	C	-0.0486
130	breast	7_28869017_G_A	7	28869017	A	G	-0.0572
131	breast	7_55192256_A_C	7	55192256	C	A	-0.0349
132	breast	7_94113799_T_C	7	94113799	C	T	0.0449
133	breast	7_98005235_G_A	7	98005235	A	G	-0.0467
134	breast	7_99948655_T_G	7	99948655	G	T	0.042
135	breast	7_101552440_G_A	7	101552440	A	G	-0.0568
136	breast	7_102481842_T_C	7	102481842	C	T	0.0418
137	breast	7_130656911_C_T	7	130656911	T	C	-0.0476
138	breast	7_130674481_G_A	7	130674481	A	G	0.0416
139	breast	7_139943702_CT_C	7	139943702	C	CT	0.0582
140	breast	7_144048902_G_T	7	144048902	T	G	-0.0563
141	breast	8_170692_T_C	8	170692	C	T	0.0477
142	breast	8_17787610_CT_C	8	17787610	C	CT	-0.0377
143	breast	8_23447496_A_G	8	23447496	G	A	-0.0389
144	breast	8_23663653_C_A	8	23663653	A	C	0.0335
145	breast	8_29509616_A_C	8	29509616	C	A	-0.0601
146	breast	8_36858483_A_G	8	36858483	G	A	-0.076
147	breast	8_76230943_A_G	8	76230943	G	A	0.0755
148	breast	8_76333056_C_T	8	76333056	T	C	0.1129
149	breast	8_76378165_G_T	8	76378165	T	G	-0.0391
150	breast	8_102483100_T_C	8	102483100	C	T	0.0593
151	breast	8_106358620_A_T	8	106358620	T	A	-0.0745
152	breast	8_117209548_A_G	8	117209548	G	A	-0.0417
153	breast	8_120862186_A_G	8	120862186	G	A	0.0527
154	breast	8_124563705_T_C	8	124563705	C	T	0.0477
155	breast	8_124571581_G_A	8	124571581	A	G	0.034
156	breast	8_124739913_T_G	8	124739913	G	T	0.0466
157	breast	8_128213561_C_CA	8	128213561	CA	C	-0.043
158	breast	8_128370949_C_G	8	128370949	G	C	0.0642
159	breast	8_128372172_A_G	8	128372172	G	A	0.0597
160	breast	8_129199566_G_A	8	129199566	A	G	0.0615
161	breast	8_143669254_A_G	8	143669254	G	A	-0.0346
162	breast	9_6880263_A_G	9	6880263	G	A	0.0348
163	breast	9_21964882_CAAAA_C	9	21964882	C	CAAAA	0.055
164	breast	9_22041998_C_G	9	22041998	G	C	0.0289
165	breast	9_36928288_T_C	9	36928288	C	T	0.0249
166	breast	9_87782211_T_C	9	87782211	C	T	0.0361
167	breast	9_98362587_T_C	9	98362587	C	T	0.0576
168	breast	9_110303808_TAA_T	9	110303808	T	TAA	0.0797
169	breast	9_110837073_A_G	9	110837073	G	A	0.1158
170	breast	9_110837176_C_T	9	110837176	T	C	0.0653
171	breast	9_110849525_G_T	9	110849525	T	G	0.0153
172	breast	9_110885479_C_T	9	110885479	T	C	0.0877
173	breast	9_119313486_A_G	9	119313486	G	A	-0.0462
174	breast	9_129424719_A_G	9	129424719	G	A	-0.0382
175	breast	9_136146597_C_T	9	136146597	T	C	0.04
176	breast	10_5794652_A_G	10	5794652	G	A	0.047
177	breast	10_13892298_G_A	10	13892298	A	G	0.0371
178	breast	10_22032942_A_G	10	22032942	G	A	-0.058
179	breast	10_22477776_ACC_A	10	22477776	A	ACC	0.1687
180	breast	10_22861490_A_C	10	22861490	C	A	0.0875
181	breast	10_38523626_C_A	10	38523626	A	C	0.0404
182	breast	10_64299890_A_G	10	64299890	G	A	-0.1345
183	breast	10_64819996_G_T	10	64819996	T	G	0.0472
184	breast	10_71335574_C_T	10	71335574	T	C	-0.0404
185	breast	10_80851257_G_T	10	80851257	T	G	-0.0805
186	breast	10_80886726_A_G	10	80886726	G	A	0.0762
187	breast	10_95292187_CAA_C	10	95292187	C	CAA	-0.0512
188	breast	10_114777670_C_T	10	114777670	T	C	0.0472
189	breast	10_115128491_T_C	10	115128491	C	T	-0.0592
190	breast	10_123095209_G_A	10	123095209	A	G	-0.0538
191	breast	10_123340107_A_G	10	123340107	G	A	0.1508
192	breast	10_123340431_GC_G	10	123340431	G	GC	-0.2408
193	breast	10_123349324_A_T	10	123349324	T	A	-0.2609
194	breast	11_433617_T_C	11	433617	C	T	-0.0437
195	breast	11_803017_A_G	11	803017	G	A	0.0457
196	breast	11_1895708_C_A	11	1895708	A	C	-0.0762
197	breast	11_18664241_T_G	11	18664241	G	T	0.0461
198	breast	11_42844441_C_T	11	42844441	T	C	-0.0336
199	breast	11_44368892_G_A	11	44368892	A	G	0.0374
200	breast	11_46318032_C_G	11	46318032	G	C	-0.0748
201	breast	11_65553492_C_A	11	65553492	A	C	0.0425
202	breast	11_65572431_G_A	11	65572431	A	G	-0.0347
203	breast	11_69328130_A_T	11	69328130	T	A	-0.0423
204	breast	11_69330983_G_A	11	69330983	A	G	0.1022
205	breast	11_69331418_C_T	11	69331418	T	C	0.1782
206	breast	11_103614438_T_G	11	103614438	G	T	0.0147
207	breast	11_108267402_C_CA	11	108267402	CA	C	-0.0022
208	breast	11_111696440_T_C	11	111696440	C	T	-0.0396
209	breast	11_116727936_A_T	11	116727936	T	A	-0.0423
210	breast	11_122966626_A_G	11	122966626	G	A	-0.0383
211	breast	11_129243417_T_G	11	129243417	G	T	-0.0543
212	breast	11_129461016_A_G	11	129461016	G	A	0.0453
213	breast	12_293626_A_G	12	293626	G	A	0.0401
214	breast	12_14413931_G_C	12	14413931	C	G	0.0484
215	breast	12_28149568_C_T	12	28149568	T	C	-0.062
216	breast	12_28174817_C_T	12	28174817	T	C	-0.0856
217	breast	12_28347382_C_T	12	28347382	T	C	-0.0521
218	breast	12_29140260_G_A	12	29140260	A	G	0.0647
219	breast	12_57146069_T_G	12	57146069	G	T	-0.0579
220	breast	12_70798355_A_T	12	70798355	T	A	0.0469
221	breast	12_83064195_G_GA	12	83064195	GA	G	0.0671
222	breast	12_85004551_C_T	12	85004551	T	C	0.0348
223	breast	12_96027759_A_G	12	96027759	G	A	-0.0867
224	breast	12_103097887_C_T	12	103097887	T	C	0.0546
225	breast	12_111600134_G_T	12	111600134	T	G	-0.0442
226	breast	12_115108136_T_C	12	115108136	C	T	0.0465
227	breast	12_115796577_A_G	12	115796577	G	A	-0.0428
228	breast	12_115835836_T_C	12	115835836	C	T	-0.0813
229	breast	12_120832146_C_T	12	120832146	T	C	0.0516
230	breast	13_32839990_G_A	13	32839990	A	G	0.0424
231	breast	13_32972626_A_T	13	32972626	T	A	0.2687
232	breast	13_43501356_A_G	13	43501356	G	A	0.0517
233	breast	13_73806982_T_C	13	73806982	C	T	0.0345
234	breast	13_73960952_A_G	13	73960952	G	A	0.0399
235	breast	14_37128564_C_A	14	37128564	A	C	-0.0733
236	breast	14_37228504_C_T	14	37228504	T	C	0.039
237	breast	14_68660428_T_C	14	68660428	C	T	-0.0474
238	breast	14_68979835_T_C	14	68979835	C	T	-0.0911
239	breast	14_91751788_TC_T	14	91751788	T	TC	0.038
240	breast	14_91841069_A_G	14	91841069	G	A	0.0513
241	breast	14_93070286_C_T	14	93070286	T	C	-0.0577
242	breast	14_105213978_T_G	14	105213978	G	T	0.0399
243	breast	15_46680811_C_A	15	46680811	A	C	-0.1973
244	breast	15_50694306_A_G	15	50694306	G	A	-0.0417
245	breast	15_66630569_G_A	15	66630569	A	G	-0.0369
246	breast	15_67457698_A_G	15	67457698	G	A	0.0782
247	breast	15_75750383_T_C	15	75750383	C	T	-0.0413
248	breast	15_91512267_G_T	15	91512267	T	G	-0.0589
249	breast	15_100905819_A_C	15	100905819	C	A	-0.0608
250	breast	16_4008542_CAAAAA_C	16	4008542	C	CAAAAA	-0.0329
251	breast	16_4106788_C_A	16	4106788	A	C	-0.03
252	breast	16_6963972_C_G	16	6963972	G	C	0.0354
253	breast	16_10706580_G_A	16	10706580	A	G	-0.074
254	breast	16_23007047_G_T	16	23007047	T	G	0.1218
255	breast	16_52538825_C_A	16	52538825	A	C	0.1147
256	breast	16_52599188_C_T	16	52599188	T	C	0.107
257	breast	16_53809123_C_T	16	53809123	T	C	-0.0704
258	breast	16_53861139_C_T	16	53861139	T	C	-0.0338
259	breast	16_53861592_G_A	16	53861592	A	G	-0.0337
260	breast	16_54682064_G_A	16	54682064	A	G	0.0477
261	breast	16_80648296_A_G	16	80648296	G	A	0.0839
262	breast	16_85145977_T_C	16	85145977	C	T	-0.0211
263	breast	16_87086492_T_C	16	87086492	C	T	-0.0469
264	breast	17_29168077_G_T	17	29168077	T	G	-0.0568
265	breast	17_39251123_T_C	17	39251123	C	T	0.0799
266	breast	17_40127060_T_C	17	40127060	C	T	0.0174
267	breast	17_40485239_G_T	17	40485239	T	G	-0.0571
268	breast	17_40744470_G_A	17	40744470	A	G	0.2017
269	breast	17_43212339_C_CT	17	43212339	CT	C	0.0438
270	breast	17_44283858_G_A	17	44283858	A	G	-0.054
271	breast	17_53209774_A_C	17	53209774	C	A	-0.0793
272	breast	17_77781725_A_G	17	77781725	G	A	-0.0401
273	breast	18_11696613_C_T	18	11696613	T	C	-0.0381
274	breast	18_20634253_C_T	18	20634253	T	C	-0.0415
275	breast	18_24125857_T_C	18	24125857	C	T	0.0346
276	breast	18_24337424_C_G	18	24337424	G	C	0.0455
277	breast	18_24518050_AT_A	18	24518050	A	AT	-0.0599
278	breast	18_25407513_C_G	18	25407513	G	C	0.0399
279	breast	18_29981526_G_A	18	29981526	A	G	-0.1058
280	breast	18_42411803_G_C	18	42411803	C	G	-0.0877
281	breast	18_42888797_T_C	18	42888797	C	T	-0.0542
282	breast	19_13249921_G_T	19	13249921	T	G	0.0956
283	breast	19_17393925_C_A	19	17393925	A	C	0.0378
284	breast	19_18569492_C_T	19	18569492	T	C	-0.0719
285	breast	19_19517054_C_CGGGCG	19	19517054	CGGGCG	C	0.0437
286	breast	19_44283031_T_C	19	44283031	C	T	0.0619
287	breast	19_46166073_T_C	19	46166073	C	T	-0.036
288	breast	19_55816678_C_T	19	55816678	T	C	-0.0359
289	breast	20_5948227_G_A	20	5948227	A	G	0.076
290	breast	20_11379842_T_C	20	11379842	C	T	0.0844
291	breast	20_41613706_C_G	20	41613706	G	C	0.0315
292	breast	20_52296849_G_A	20	52296849	A	G	0.044
293	breast	21_16364756_T_G	21	16364756	G	T	0.0646
294	breast	21_16566350_A_G	21	16566350	G	A	0.0595
295	breast	21_16574455_C_A	21	16574455	A	C	-0.0707
296	breast	21_47762932_G_A	21	47762932	A	G	0.0946
297	breast	22_19766137_C_T	22	19766137	T	C	-0.0367
298	breast	22_29121087_A_G	22	29121087	G	A	0.1839
299	breast	22_29135543_G_A	22	29135543	A	G	0.0654
300	breast	22_29203724_C_T	22	29203724	T	C	0.1405
301	breast	22_29551872_A_G	22	29551872	G	A	-0.1716
302	breast	22_39343916_T_A	22	39343916	A	T	0.0407
303	breast	22_40904707_CT_C	22	40904707	C	CT	0.1148
304	breast	22_43433100_C_T	22	43433100	T	C	-0.06
305	breast	22_45319953_G_A	22	45319953	A	G	-0.0134
306	breast	22_46283297_G_A	22	46283297	A	G	0.0736
#	Cancer Type	RSID	Chr	BP	Effect Allele	Reference Allele	OR
1	colorectum	rs12144319	1	55246035	C	T	1.07
2	colorectum	rs17011141	1	222112634	G	A	1.09
3	colorectum	rs6678517	1	183002639	A	G	1.08
4	colorectum	rs3731861	2	219191256	T	C	1.06
5	colorectum	rs448513	2	159964552	C	T	1.05
6	colorectum	rs983402	2	199781586	T	C	1.07
7	colorectum	rs10049390	3	133701119	A	G	1.06
8	colorectum	rs35470271	3	40915239	G	A	1.1
9	colorectum	rs72942485	3	112999560	G	A	1.19
10	colorectum	rs11727676	4	145659064	C	T	1.09
11	colorectum	rs13149359	4	94938618	A	C	1.05
12	colorectum	rs1391441	4	106128760	A	G	1.05
13	colorectum	rs12514517	5	40280076	A	G	1.1
14	colorectum	rs2735940	5	1296486	G	A	1.09
15	colorectum	rs4976270	5	134467220	C	T	1.07
16	colorectum	rs16878812	6	35569562	A	G	1.08
17	colorectum	rs62404966	6	55712124	C	T	1.06
18	colorectum	rs9271695	6	32593080	G	A	1.09
19	colorectum	rs12672022	7	45136423	T	C	1.07
20	colorectum	rs16892766	8	117630683	C	A	1.2
21	colorectum	rs3133285	8	117629411	G	C	1.07
22	colorectum	rs6983267	8	128413305	G	T	1.16
23	colorectum	rs10980628	9	113671403	C	T	1.07
24	colorectum	rs1537372	9	22103183	G	T	1.05
25	colorectum	rs34405347	9	101679752	T	G	1.09
26	colorectum	rs10821907	10	52648454	C	T	1.08
27	colorectum	rs11190164	10	101351704	G	A	1.08
28	colorectum	rs11255841	10	8739580	T	A	1.09
29	colorectum	rs12246635	10	114288619	C	T	1.1
30	colorectum	rs704017	10	80819132	G	A	1.08
31	colorectum	rs174533	11	61549025	G	A	1.07
32	colorectum	rs3087967	11	111156836	T	C	1.12
33	colorectum	rs7121958	11	74280012	G	T	1.08
34	colorectum	rs11610543	12	43134191	G	A	1.05
35	colorectum	rs12372718	12	51171090	G	A	1.09
36	colorectum	rs2250430	12	6421174	T	A	1.07
37	colorectum	rs3217810	12	4388271	T	C	1.13
38	colorectum	rs35808169	12	4368607	C	T	1.08
39	colorectum	rs4759277	12	57533690	A	C	1.05
40	colorectum	rs597808	12	111973358	G	A	1.08
41	colorectum	rs7300312	12	115890922	C	T	1.07
42	colorectum	rs7333607	13	37462010	G	A	1.08
43	colorectum	rs78341008	13	73791554	C	T	1.12
44	colorectum	rs8000189	13	111075881	T	C	1.06
45	colorectum	rs17094983	14	59189361	G	A	1.09
46	colorectum	rs35107139	14	54419106	C	A	1.09
47	colorectum	rs7160450	14	54457231	T	C	1.06
48	colorectum	rs16969681	15	32993111	T	C	1.11
49	colorectum	rs56324967	15	67402824	C	T	1.07
50	colorectum	rs58658771	15	33001734	A	T	1.15
51	colorectum	rs12149163	16	86339315	T	C	1.05
52	colorectum	rs9924886	16	68743939	A	C	1.06
53	colorectum	rs9930005	16	80043258	C	A	1.05
54	colorectum	rs1078643	17	10707241	A	G	1.08
55	colorectum	rs4968127	17	809643	G	A	1.07
56	colorectum	rs75954926	17	81061048	G	A	1.09
57	colorectum	rs983318	17	70413253	A	G	1.06
58	colorectum	rs28840750	19	33519927	T	G	1.21
59	colorectum	rs34797592	19	16417198	T	C	1.09
60	colorectum	rs73068325	19	59079096	T	C	1.07
61	colorectum	rs11087784	20	7740976	G	A	1.09
62	colorectum	rs1741640	20	60932414	C	T	1.12
63	colorectum	rs189583	20	6376457	G	C	1.1
64	colorectum	rs4813802	20	6699595	G	T	1.07
65	colorectum	rs6031311	20	42666475	T	C	1.06
66	colorectum	rs6063514	20	49055318	C	T	1.07
67	colorectum	rs6066825	20	47340117	A	G	1.07
#	Cancer Type	RSID	Chr	BP	Effect Allele	Reference Allele	OR
1	endometrium	rs113998067	1	37607755	C	T	1.23
2	endometrium	rs148261157	2	60670444	A	G	1.26
3	endometrium	rs1740828	6	21648854	G	A	1.15
4	endometrium	rs2747716	6	125687226	A	G	1.1
5	endometrium	rs139584729	8	128611656	C	G	1.39
6	endometrium	rs4733613	8	128587032	C	G	1.17
7	endometrium	rs1679014	9	22207038	T	C	1.18
8	endometrium	rs10835920	11	32468118	T	C	1.09
9	endometrium	rs10850382	12	114776743	T	C	1.1
10	endometrium	rs3184504	12	111446804	C	T	1.1
11	endometrium	rs9668337	12	26273405	A	G	1.11
12	endometrium	rs7981863	13	73238004	C	T	1.16
13	endometrium	rs17601876	15	51261712	G	A	1.12
14	endometrium	rs937213	15	40029923	C	T	1.09
15	endometrium	rs11263761	17	37737784	A	G	1.15
16	endometrium	rs882380	17	48216874	A	C	1.1
#	Cancer Type	RSID	Chr	BP	Effect Allele	Reference Allele	OR
1	kidney	rs10936602	3	169536637	C	T	0.9
2	kidney	rs11813268	10	105682296	T	C	1.12
3	kidney	rs11894252	2	46306237	T	C	1.16
4	kidney	rs12105918	2	144450626	C	T	1.25
5	kidney	rs2241261	8	22876739	T	C	1.1
6	kidney	rs4381241	1	50907438	C	T	1.11
7	kidney	rs4765623	12	124836304	T	C	1.14
8	kidney	rs4903064	14	73279420	C	T	1.21
9	kidney	rs67311347	3	40533243	A	G	0.9
10	kidney	rs7105934	11	69424973	A	G	0.7
11	kidney	rs718314	12	26300350	G	A	1.18
12	kidney	rs74911261	11	108357137	A	G	1.41
#	Cancer Type	RSID	Chr	BP	Effect Allele	Reference Allele	OR
1	lung	rs71658797	1	77967507	A	T	1.13629
2	lung	rs112401627	5	1300269	A	G	1.30408
3	lung	rs2735947	5	1299392	A	G	0.885399
4	lung	rs2853668	5	1300025	T	G	1.08043
5	lung	rs380286	5	1320247	A	G	0.86824
6	lung	rs40183	5	1348352	A	G	0.882075
7	lung	rs56345976	5	1276873	G	A	1.09733
8	lung	rs7705526	5	1285974	A	C	1.12426
9	lung	rs116629156	6	30864829	C	T	1.07077
10	lung	rs116080888	6	32586236	A	C	0.917814
11	lung	rs115915654	6	30769726	T	C	1.08156
12	lung	rs13191445	6	26015489	A	G	1.14964
13	lung	rs149442300	6	29791256	T	C	1.07444
14	lung	rs74942078	6	32605884	T	C	1.16909
15	lung	rs239935	6	167411788	G	A	1.06913
16	lung	rs116822326	6	31434111	G	A	1.15018
17	lung	rs3130975	6	31081838	T	C	1.08053
18	lung	rs114279165	6	31425499	G	A	1.08113
19	lung	rs115870917	6	29607101	C	T	1.19799
20	lung	rs34661125	6	28281894	A	G	1.15972
21	lung	rs115444303	6	29942983	G	A	1.07437
22	lung	rs114103504	6	31002452	G	A	0.932219
23	lung	rs3999544	6	26285867	C	T	1.0788
24	lung	rs56114371	6	27274834	T	C	1.14321
25	lung	rs6912292	6	26511805	C	A	0.923506
26	lung	rs116383790	6	31628733	T	C	1.06853
27	lung	rs114229481	6	32743640	A	G	1.07319
28	lung	rs11780471	8	27344719	A	G	0.86837
29	lung	rs1629083	11	118126576	C	T	1.06931
30	lung	rs7953330	12	998819	C	G	0.916433
31	lung	rs11571833	13	32972626	T	A	1.6035
32	lung	rs117189732	15	79083280	T	C	1.16939
33	lung	rs12443170	15	78907736	A	G	0.797416
34	lung	rs151118057	15	78988620	A	G	0.74537
35	lung	rs2229961	15	78880752	A	G	1.43148
36	lung	rs28580532	15	79134724	T	C	1.10294
37	lung	rs55781567	15	78857986	G	C	1.29742
38	lung	rs66759488	15	47577451	A	G	1.07027
39	lung	rs7177201	15	79065380	T	C	0.883548
40	lung	rs76474922	15	78884553	C	A	0.798685
41	lung	rs77468143	15	49376624	G	T	0.920661
42	lung	rs8192479	15	78909398	T	C	1.28141
43	lung	rs56113850	19	41353107	T	C	0.884447
#	Cancer Type	RSID	Chr	BP	Effect Allele	Reference Allele	BETA
1	melanoma	rs670318	1	63727542	T	C	-0.1455
2	melanoma	rs8444	1	150938571	G	A	0.0771
3	melanoma	rs76798800	1	154994978	G	T	-0.0862
4	melanoma	rs2369633	1	205181062	T	C	0.0908
5	melanoma	rs2695237	1	226603635	T	C	0.0905
6	melanoma	rs12473635	2	25778637	T	C	-0.0691
7	melanoma	rs1800440	2	38298139	T	C	0.0969
8	melanoma	rs10931936	2	202143928	T	C	0.0746
9	melanoma	rs149617956	3	70014091	G	A	-0.9668
10	melanoma	rs3950296	3	169493283	C	G	0.0746
11	melanoma	rs7705526	5	1285974	C	A	-0.0848
12	melanoma	rs2853667	5	1300070	A	G	0.0604
13	melanoma	rs13178866	5	1323212	C	T	-0.1332
14	melanoma	rs16891982	5	33951693	C	G	-0.7269
15	melanoma	rs12523094	5	90262612	T	C	0.069
16	melanoma	rs32578	5	149211868	G	A	0.0865
17	melanoma	rs12215602	6	1145265	G	A	-0.0604
18	melanoma	rs6914598	6	21163919	T	C	-0.0924
19	melanoma	rs72834823	6	22719379	T	A	0.0928
20	melanoma	rs6908626	6	91005743	G	T	0.0826
21	melanoma	rs73069846	7	16996528	C	T	-0.0558
22	melanoma	rs117132860	7	17134708	G	A	-0.3405
23	melanoma	rs12539524	7	22115454	C	T	-0.0764
24	melanoma	rs4731207	7	124396645	G	A	-0.0763
25	melanoma	rs7778378	7	130738666	C	T	-0.0687
26	melanoma	rs6994183	8	21951009	A	T	-0.081
27	melanoma	rs13263376	8	72864240	G	A	-0.0714
28	melanoma	rs10960710	9	12587153	G	T	-0.0702
29	melanoma	rs871024	9	21803880	C	A	0.164
30	melanoma	rs2027939	9	21956492	G	A	0.0862
31	melanoma	rs55797833	9	21995044	T	G	0.4071
32	melanoma	rs3217986	9	22005330	T	G	-0.1588
33	melanoma	rs79356439	9	22011360	A	G	0.6154
34	melanoma	rs75883022	9	22067910	C	T	-0.2323
35	melanoma	rs10739220	9	109054417	C	T	0.0986
36	melanoma	rs1339759	9	110711586	C	G	0.0904
37	melanoma	rs3780269	9	134457580	G	A	-0.0573
38	melanoma	rs7902587	10	105694301	C	T	-0.1551
39	melanoma	rs7941496	11	16041305	G	T	0.0585
40	melanoma	rs4354713	11	69380898	A	G	0.0925
41	melanoma	rs1126809	11	89017961	G	A	-0.1833
42	melanoma	rs1801516	11	108175462	G	A	0.1333
43	melanoma	rs12290699	11	120195702	T	C	-0.0641
44	melanoma	rs1056927	12	13070752	A	G	-0.0761
45	melanoma	rs4237963	12	17275460	T	A	-0.0752
46	melanoma	rs10859996	12	96378807	C	T	0.0641
47	melanoma	rs113469387	12	116580291	G	A	-0.0931
48	melanoma	rs12913832	15	28365618	A	G	-0.1213
49	melanoma	rs117648907	15	33277710	C	T	-0.2183
50	melanoma	rs4420522	16	68822971	A	G	-0.077
51	melanoma	rs2967383	16	82217153	G	T	0.0629
52	melanoma	rs116927526	16	89743627	C	T	-0.5219
53	melanoma	rs1805007	16	89986117	C	T	-0.4869
54	melanoma	rs1805008	16	89986144	C	T	-0.3138
55	melanoma	rs1805009	16	89986546	G	C	-0.3891
56	melanoma	rs3212371	16	89987201	A	G	-0.0849
57	melanoma	rs78378222	17	7571752	T	G	-0.2787
58	melanoma	rs1641548	17	7574779	C	T	0.0781
59	melanoma	rs12984831	19	3540539	G	C	-0.426
60	melanoma	rs6059655	20	32665748	A	G	0.3448
61	melanoma	rs143190905	20	62291767	G	T	0.1358
62	melanoma	rs408825	21	42743496	C	T	-0.1178
63	melanoma	rs132941	22	38545942	T	C	0.0949
64	melanoma	rs5766565	22	45622684	A	G	0.0613
65	melanoma	rs79966207	22	50722408	T	C	-0.0793
#	Cancer Type	RSID	Chr	BP	Effect Allele	Reference Allele	OR
1	nhl	rs13401811	2	111332575	G	A	1.41
2	nhl	rs3769825	2	201819625	T	C	1.19
3	nhl	rs3770745	2	37449593	T	C	1.24
4	nhl	rs79480871	2	24694472	T	C	1.34
5	nhl	rs6444305	3	188299902	G	A	1.21
6	nhl	rs898518	4	109236273	A	C	1.2
7	nhl	rs116446171	6	484453	G	C	2.2
8	nhl	rs12195582	6	32444544	T	C	1.78
9	nhl	rs2922994	6	31335901	G	A	1.64
10	nhl	rs9461741	6	32370587	C	G	2.66
11	nhl	rs13255292	8	129076573	T	C	1.22
12	nhl	rs4733601	8	129269466	A	G	1.18
13	nhl	rs1679013	9	22196987	C	T	1.19
14	nhl	rs4406737	10	90749704	G	A	1.27
15	nhl	rs4937362	11	128492739	T	C	1.19
16	nhl	rs4938573	11	118741842	C	T	1.34
17	nhl	rs7944004	11	2267728	T	G	1.2
18	nhl	rs4368253	18	55773267	C	T	1.19
19	nhl	rs4987852	18	58944901	G	A	1.41
20	nhl	rs4987855	18	58944529	G	A	1.47
#	Cancer Type	RSID	Chr	BP	Effect Allele	Reference Allele	OR
1	ovary	rs56318008	1	22470407	T	C	1.11
2	ovary	rs58722170	1	38096421	C	G	1.1
3	ovary	rs2165109	2	111818658	C	A	1.09
4	ovary	rs711830	2	177037311	A	G	1.11
5	ovary	rs752590	2	113972945	G	A	1.3
6	ovary	rs62274041	3	156435640	A	G	1.45
7	ovary	rs9870207	3	190525516	A	G	1.19
8	ovary	rs13113999	4	167187046	T	G	1.23
9	ovary	rs17329882	4	119949960	C	A	1.09
10	ovary	rs7705526	5	1285974	A	C	1.09
11	ovary	rs116133110	6	28480635	C	T	0.93
12	ovary	rs1400482	8	129541931	G	A	1.18
13	ovary	rs150293538	8	77320354	C	T	2.19
14	ovary	8:82668818	8	82668818	G	A	1.16
15	ovary	rs9886651	8	128817883	G	A	1.08
16	ovary	rs10962692	9	16915874	G	C	1.24
17	ovary	rs320203	9	104943226	C	A	1.29
18	ovary	rs635634	9	136155000	T	C	1.11
19	ovary	rs7902587	10	105694301	T	C	1.29
20	ovary	rs7953249	12	121403724	G	A	1.08
21	ovary	rs1879586	17	43567337	G	C	1.13
22	ovary	rs7207826	17	46500673	C	T	1.11
23	ovary	rs7405776	17	36093022	A	G	1.1
24	ovary	rs8098244	18	21405553	A	G	1.19
25	ovary	rs6005807	22	28934313	C	T	1.17
#	Cancer Type	RSID	Chr	BP	Effect Allele	Reference Allele	OR
1	pancreas	rs13303010	1	894573	G	A	1.26
2	pancreas	rs2816938	1	199985368	A	T	1.21
3	pancreas	rs3790844	1	200007432	G	A	0.81
4	pancreas	rs1486134	2	67639769	G	T	1.13
5	pancreas	rs9854771	3	189508471	A	G	0.9
6	pancreas	rs35226131	5	1295373	T	C	0.67
7	pancreas	rs401681	5	1322087	T	C	1.19
8	pancreas	rs17688601	7	40866663	A	C	0.88
9	pancreas	rs6971499	7	130680521	C	T	0.81
10	pancreas	rs10094872	8	128719884	T	A	1.14
11	pancreas	rs2941471	8	76470404	G	A	0.89
12	pancreas	rs505922	9	136149229	C	T	1.27
13	pancreas	rs9543325	13	73916628	C	T	1.24
14	pancreas	rs9581943	13	28493997	A	G	1.15
15	pancreas	rs7190458	16	75263661	A	G	1.36
16	pancreas	rs4795218	17	36078510	A	G	0.88
17	pancreas	rs7214041	17	70401476	T	C	1.25
18	pancreas	rs1517037	18	56878274	T	C	0.86
19	pancreas	rs16986825	22	29300306	T	C	1.15
#	Cancer Type	RSID	Chr	BP	Effect Allele	Reference Allele	OR
1	prostate	rs1218582	1	154834183	G	A	1.05
2	prostate	rs17599629	1	150658287	G	A	1.07
3	prostate	rs4245739	1	204518842	A	C	1.1
4	prostate	rs10187424	2	85794297	T	C	1.08
5	prostate	rs11691517	2	111893096	T	G	1.07
6	prostate	rs12621278	2	173311553	A	G	1.27
7	prostate	rs1465618	2	43553949	T	C	1.09
8	prostate	rs34925593	2	174234547	C	T	1.05
9	prostate	rs3771570	2	242382864	T	C	1.09
10	prostate	rs62106670	2	8597123	T	C	1.05
11	prostate	rs721048	2	63131731	A	G	1.1
12	prostate	rs74702681	2	66652885	T	C	1.17
13	prostate	rs7584330	2	238443226	G	A	1.06
14	prostate	rs9287719	2	10710730	C	T	1.07
15	prostate	rs9306895	2	20878153	C	T	1.08
16	prostate	rs10934853	3	128038373	A	C	1.1
17	prostate	rs10936632	3	170130102	A	C	1.1
18	prostate	rs1283104	3	106962521	G	C	1.05
19	prostate	rs142436749	3	169093100	G	A	1.25
20	prostate	rs182314334	3	152004202	T	C	1.09
21	prostate	rs2660753	3	87110674	T	C	1.13
22	prostate	rs7611694	3	113275624	A	C	1.09
23	prostate	rs10009409	4	73855253	T	C	1.06
24	prostate	rs17021918	4	95562877	C	T	1.09
25	prostate	rs1894292	4	74349158	G	A	1.06
26	prostate	rs7679673	4	106061534	C	A	1.13
27	prostate	rs10793821	5	133836209	T	C	1.05
28	prostate	rs12653946	5	1895829	T	C	1.08
29	prostate	rs2121875	5	44365545	C	A	1.05
30	prostate	rs2242652	5	1280028	G	A	1.17
31	prostate	rs4976790	5	177968915	T	G	1.08
32	prostate	rs76551843	5	169172133	A	G	1.31
33	prostate	rs12665339	6	30601232	G	A	1.06
34	prostate	rs138004030	6	170475879	G	A	1.27
35	prostate	rs1933488	6	153441079	A	G	1.08
36	prostate	rs1983891	6	41536427	T	C	1.09
37	prostate	rs2273669	6	109285189	G	A	1.07
38	prostate	rs3096702	6	32192331	A	G	1.06
39	prostate	rs3129859	6	32400939	G	C	1.06
40	prostate	rs339331	6	117210052	T	C	1.09
41	prostate	rs4711748	6	43694598	T	C	1.05
42	prostate	rs4713266	6	11219030	C	T	1.05
43	prostate	rs9296068	6	32988695	T	G	1.05
44	prostate	rs9364554	6	160833664	T	C	1.11
45	prostate	rs9443189	6	76495882	A	G	1.07
46	prostate	rs9469899	6	34793124	A	G	1.05
47	prostate	rs10486567	7	27976563	G	A	1.14
48	prostate	rs12155172	7	20994491	A	G	1.1
49	prostate	rs17621345	7	40875192	A	C	1.07
50	prostate	rs56232506	7	47437244	A	G	1.06
51	prostate	rs6465657	7	97816327	C	T	1.11
52	prostate	rs10086908	8	128011937	T	C	1.13
53	prostate	rs11135910	8	25892142	T	C	1.08
54	prostate	rs12543663	8	127924659	C	A	1.12
55	prostate	rs1447295	8	128485038	A	C	1.41
56	prostate	rs1512268	8	23526463	T	C	1.14
57	prostate	rs16901979	8	128124916	A	C	1.56
58	prostate	rs183373024	8	128104117	G	A	2.91
59	prostate	rs2928679	8	23438975	A	G	1.05
60	prostate	rs620861	8	128335673	G	A	1.15
61	prostate	rs6983267	8	128413305	G	T	1.22
62	prostate	rs72725879	8	128103969	C	T	0.85
63	prostate	rs10122495	9	34049779	T	A	1.05
64	prostate	rs1048169	9	19055965	C	T	1.06
65	prostate	rs1182	9	132576060	A	C	1.06
66	prostate	rs17694493	9	22041998	G	C	1.08
67	prostate	rs10993994	10	51549496	T	C	1.23
68	prostate	rs1935581	10	90195149	C	T	1.05
69	prostate	rs3850699	10	104414221	A	G	1.07
70	prostate	rs4962416	10	126696872	C	T	1.06
71	prostate	rs76934034	10	46082985	T	C	1.12
72	prostate	rs11214775	11	113807181	G	A	1.07
73	prostate	rs11568818	11	102401661	T	C	1.08
74	prostate	rs12785905	11	66951965	C	G	1.12
75	prostate	rs138466039	11	125054793	T	C	1.32
76	prostate	rs1800057	11	108143456	G	C	1.16
77	prostate	rs1881502	11	1507512	T	C	1.06
78	prostate	rs2277283	11	61908440	C	T	1.06
79	prostate	rs61890184	11	7547587	A	G	1.07
80	prostate	rs7127900	11	2233574	A	G	1.19
81	prostate	rs7931342	11	68994497	G	T	1.17
82	prostate	rs878987	11	134266372	G	A	1.07
83	prostate	12:25430787	12	25430787	C	T	0.72
84	prostate	rs10845938	12	14416918	G	A	1.06
85	prostate	rs10875943	12	49676010	C	T	1.07
86	prostate	rs1270884	12	114685571	A	G	1.07
87	prostate	rs2066827	12	12871099	T	G	1.06
88	prostate	rs7295014	12	133067989	G	A	1.05
89	prostate	rs7968403	12	65012824	T	C	1.06
90	prostate	rs80130819	12	48419618	A	C	1.1
91	prostate	rs902774	12	53273904	A	G	1.13
92	prostate	rs1004030	14	23305649	T	C	1.05
93	prostate	rs34582366	14	61933357	G	T	1.42
94	prostate	rs7141529	14	69126744	C	T	1.05
95	prostate	rs8008270	14	53372330	C	T	1.09
96	prostate	rs8014671	14	71092256	G	A	1.05
97	prostate	rs33984059	15	56385868	A	G	1.19
98	prostate	rs4924487	15	40922915	C	G	1.06
99	prostate	rs11863709	16	57654576	C	T	1.16
100	prostate	rs11649743	17	36074979	G	A	1.13
101	prostate	rs11650494	17	47345186	A	G	1.1
102	prostate	rs142444269	17	30098749	C	T	1.07
103	prostate	rs1859962	17	69108753	G	T	1.17
104	prostate	rs2680708	17	56456120	G	A	1.05
105	prostate	rs28441558	17	7803118	C	T	1.16
106	prostate	rs4430796	17	36098040	A	G	1.22
107	prostate	rs684232	17	618965	C	T	1.09
108	prostate	rs10460109	18	73036165	T	C	1.05
109	prostate	rs12956892	18	56746315	T	G	1.05
110	prostate	rs28607662	18	53230859	C	T	1.08
111	prostate	rs7241993	18	76773973	C	T	1.08
112	prostate	rs11666569	19	17214073	C	T	1.05
113	prostate	rs11672691	19	41985587	G	A	1.1
114	prostate	rs118005503	19	32167803	G	C	1.09
115	prostate	rs2735839	19	51364623	G	A	1.18
116	prostate	rs61088131	19	42700947	T	C	1.06
117	prostate	rs8102476	19	38735613	C	T	1.09
118	prostate	rs12480328	20	49527922	T	C	1.11
119	prostate	rs2427345	20	61015611	C	T	1.05
120	prostate	rs6062509	20	62362563	T	G	1.08
121	prostate	rs6091758	20	52455205	G	A	1.07
122	prostate	rs1041449	21	42901421	G	A	1.05
123	prostate	rs5759167	22	43500212	G	T	1.15
124	prostate	rs9623117	22	40471188	T	C	1.07
125	prostate	rs9625483	22	28888939	A	G	1.14
